# Supplementary material for: High-Performance Solid Polymer Electrolyte Constructed from Long-Chain Regulated Random Copolymers and Porous PI Composites
Source: Polymers (Basel). 2026 Mar 11;18(6):685. doi: 10.3390/polym18060685 (PMC13029849; doi:10.3390/polym18060685)
Supplement: Supplementary file 1 [file polymers-18-00685-s001.zip]

Archive with 1 entries (1 files):
- polymers-4181156-supplementary.pdf
